# Supplementary material for: Validated Stability-Indicating GC-MS Method for Characterization of Forced Degradation Products of Trans-Caffeic Acid and Trans-Ferulic Acid
Source: Molecules. 2021 Apr 23;26(9):2475. doi: 10.3390/molecules26092475 (PMC8123059; doi:10.3390/molecules26092475)
Supplement: Supplementary file 1 [file molecules-26-02475-s001.zip]

Archive with 1 entries (1 files):
- molecules-1176802-supplementary.pdf
